# Supplementary material for: Prediction of HIV drug resistance based on the 3D protein structure: Proposal of molecular field mapping
Source: PLoS One. 2021 Aug 4;16(8):e0255693. doi: 10.1371/journal.pone.0255693 (PMC8336827; doi:10.1371/journal.pone.0255693)
Supplement: S1 File — (TXT) [file pone.0255693.s018.txt]

import numpy as np
from sklearn.preprocessing import StandardScaler

class PLSRegression_w:

    def __init__(self,n_components):
        self.n_components=n_components
        self.W=None
        self.P=None
        self.Q=None
        self.b=None
        self.X_scaler = None
        self.y_scaler = None


    def fit(self,X_ori,y_ori,sample_weight):
        self.X_scaler = StandardScaler()
        self.y_scaler = StandardScaler()
        X = self.X_scaler.fit_transform(X_ori)
        y= self.y_scaler.fit_transform(y_ori.reshape(-1, 1))

        W = []
        P = []
        Q = []

        diag_weights=np.diag(np.ravel(sample_weight))

        for i in range(self.n_components):
            e=self.__lagrange(X,y,np.ones_like(sample_weight))
            W.append(e)
            t = np.dot(X,e).reshape(-1, 1)
            p = (X.T@diag_weights@t)/ (t.T@diag_weights@t)
            q = (y.T@diag_weights@t) /(t.T@diag_weights@t)

            P.append(p)
            Q.append(q)
            X = X - np.dot(t, p.T)
            y = y - t * q

        W = np.concatenate(W, axis=1)
        P = np.concatenate(P, axis=1)
        Q = np.array(Q).reshape(-1, 1)
        PtWinv = np.linalg.inv(np.dot(P.T, W))
        b = np.dot(W, PtWinv)
        b = np.dot(b, Q)
        self.W=W
        self.P=P
        self.Q=Q
        self.b=b


    def __model(self,e, X, y, weights):
        t = np.dot(X, e)
        cov = np.dot(t.T * weights, y)
        return -cov

    def predict(self,X):
        X=self.X_scaler.transform(X)
        predicted_v=np.dot(X, self.b)
        predicted_v=self.y_scaler.inverse_transform(predicted_v)
        return predicted_v

    def predict_different_comp(self,X,n_components):
        W=self.W[:,:n_components]
        P=self.P[:,:n_components]
        Q=self.Q[:n_components,:]
        PtWinv = np.linalg.inv(np.dot(P.T, W))
        b = np.dot(W, PtWinv)
        b = np.dot(b, Q)
        X = self.X_scaler.transform(X)
        predicted_v = np.dot(X, b)
        predicted_v = self.y_scaler.inverse_transform(predicted_v)
        return predicted_v

    def __lagrange(self,X,y,weights):
        weights = weights.reshape(-1, 1)
        coef = np.dot(X.T, y * weights)
        coef = coef / (np.sqrt(np.sum(coef ** 2)))
        return coef
